# Supplementary material for: Active induction of experimental autoimmune encephalomyelitis by MOG35-55 peptide immunization is associated with differential responses in separate compartments of the choroid plexus
Source: Fluids Barriers CNS. 2012 Aug 7;9:15. doi: 10.1186/2045-8118-9-15 (PMC3493354; doi:10.1186/2045-8118-9-15)
Supplement: Additional file 1 — Mouse Immune Panel TLDA. The card map for the 96 genes (93 immune-related genes and 3 control genes) on the commercially available mouse Immune panel TLDA is shown, with gene names and corresponding accession numbers. [file 2045-8118-9-15-S1.xls]

## Sheet: Athena Card Map
Applied Biosystems, Inc. (http://www.appliedbiosystems.com)
	Athena Microcard configuration: Mouse Immune Panel	4365297
	Card Name:	Mouse Immune Panel
	Assay Map:
			Mm00607939_s1	Mm00431727_g1	Mm00437762_m1	Mm00432050_m1	Mm00477631_m1	Mm00437783_m1	Mm00437858_m1	Mm00839967_g1	Mm00441242_m1	Mm00441258_m1	Hs99999901_s1	Mm01302428_m1	Mm99999051_gH	Mm00438271_m1	Mm00432608_m1	Mm00515420_m1	Mm00483137_m1	Mm00519283_m1	Mm00483146_m1	Mm00599683_m1	Mm00442754_m1	Mm00839636_g1	Mm00711660_m1	Mm00444543_m1
			Mm01182107_g1	Mm00801606_m1	Mm00432688_m1	Mm00438328_m1	Mm00438334_m1	Mm00486849_m1	Mm00445235_m1	Mm00444662_m1	Mm00438259_m1	Mm00487224_m1	Mm00484152_m1	Mm01187091_m1	Mm00438656_m1	Mm00433237_m1	Mm01256734_m1	Mm00446953_m1	Mm00442834_m1	Mm00772352_m1	Mm00439221_m1	Mm00516004_m1	Mm00446968_m1	Mm00497600_m1	Mm00801778_m1	Mm00833995_m1
			Mm00439616_m1	Mm00434165_m1	Mm01288992_m1	Mm00434204_m1	Mm00434210_m1	Mm00439619_m1	Mm00434225_m1	Mm00439620_m1	Mm00434228_m1	Mm00434256_m1	Mm00434261_m1	Mm00439631_m1	Mm00445259_m1	Mm00439646_m1	Mm00446190_m1	Mm00434291_m1	Mm00434305_m1	Mm99999915_g1	Mm01328172_g1	Mm00440227_m1	Mm00476361_m1	Mm00479807_m1	Mm00440485_m1	Mm00435617_m1
			Mm00812512_m1	Mm00478374_m1	Mm00448463_m1	Mm00441278_m1	Mm00441295_m1	Mm00448744_m1	Mm00489637_m1	Mm00484741_m1	Mm00782550_s1	Mm00850544_g1	Mm00439518_m1	Mm00456961_m1	Mm00448890_m1	Mm01160477_m1	Mm00450960_m1	Mm00441941_m1	Mm00441724_m1	Mm00443258_m1	Mm00437136_m1	Mm00441895_m1	Mm00441911_m1	Mm00438864_m1	Mm00449197_m1	Mm00437304_m1
			Mm00607939_s1	Mm00431727_g1	Mm00437762_m1	Mm00432050_m1	Mm00477631_m1	Mm00437783_m1	Mm00437858_m1	Mm00839967_g1	Mm00441242_m1	Mm00441258_m1	Hs99999901_s1	Mm01302428_m1	Mm99999051_gH	Mm00438271_m1	Mm00432608_m1	Mm00515420_m1	Mm00483137_m1	Mm00519283_m1	Mm00483146_m1	Mm00599683_m1	Mm00442754_m1	Mm00839636_g1	Mm00711660_m1	Mm00444543_m1
			Mm01182107_g1	Mm00801606_m1	Mm00432688_m1	Mm00438328_m1	Mm00438334_m1	Mm00486849_m1	Mm00445235_m1	Mm00444662_m1	Mm00438259_m1	Mm00487224_m1	Mm00484152_m1	Mm01187091_m1	Mm00438656_m1	Mm00433237_m1	Mm01256734_m1	Mm00446953_m1	Mm00442834_m1	Mm00772352_m1	Mm00439221_m1	Mm00516004_m1	Mm00446968_m1	Mm00497600_m1	Mm00801778_m1	Mm00833995_m1
			Mm00439616_m1	Mm00434165_m1	Mm01288992_m1	Mm00434204_m1	Mm00434210_m1	Mm00439619_m1	Mm00434225_m1	Mm00439620_m1	Mm00434228_m1	Mm00434256_m1	Mm00434261_m1	Mm00439631_m1	Mm00445259_m1	Mm00439646_m1	Mm00446190_m1	Mm00434291_m1	Mm00434305_m1	Mm99999915_g1	Mm01328172_g1	Mm00440227_m1	Mm00476361_m1	Mm00479807_m1	Mm00440485_m1	Mm00435617_m1
			Mm00812512_m1	Mm00478374_m1	Mm00448463_m1	Mm00441278_m1	Mm00441295_m1	Mm00448744_m1	Mm00489637_m1	Mm00484741_m1	Mm00782550_s1	Mm00850544_g1	Mm00439518_m1	Mm00456961_m1	Mm00448890_m1	Mm01160477_m1	Mm00450960_m1	Mm00441941_m1	Mm00441724_m1	Mm00443258_m1	Mm00437136_m1	Mm00441895_m1	Mm00441911_m1	Mm00438864_m1	Mm00449197_m1	Mm00437304_m1
			Mm00607939_s1	Mm00431727_g1	Mm00437762_m1	Mm00432050_m1	Mm00477631_m1	Mm00437783_m1	Mm00437858_m1	Mm00839967_g1	Mm00441242_m1	Mm00441258_m1	Hs99999901_s1	Mm01302428_m1	Mm99999051_gH	Mm00438271_m1	Mm00432608_m1	Mm00515420_m1	Mm00483137_m1	Mm00519283_m1	Mm00483146_m1	Mm00599683_m1	Mm00442754_m1	Mm00839636_g1	Mm00711660_m1	Mm00444543_m1
			Mm01182107_g1	Mm00801606_m1	Mm00432688_m1	Mm00438328_m1	Mm00438334_m1	Mm00486849_m1	Mm00445235_m1	Mm00444662_m1	Mm00438259_m1	Mm00487224_m1	Mm00484152_m1	Mm01187091_m1	Mm00438656_m1	Mm00433237_m1	Mm01256734_m1	Mm00446953_m1	Mm00442834_m1	Mm00772352_m1	Mm00439221_m1	Mm00516004_m1	Mm00446968_m1	Mm00497600_m1	Mm00801778_m1	Mm00833995_m1
			Mm00439616_m1	Mm00434165_m1	Mm01288992_m1	Mm00434204_m1	Mm00434210_m1	Mm00439619_m1	Mm00434225_m1	Mm00439620_m1	Mm00434228_m1	Mm00434256_m1	Mm00434261_m1	Mm00439631_m1	Mm00445259_m1	Mm00439646_m1	Mm00446190_m1	Mm00434291_m1	Mm00434305_m1	Mm99999915_g1	Mm01328172_g1	Mm00440227_m1	Mm00476361_m1	Mm00479807_m1	Mm00440485_m1	Mm00435617_m1
			Mm00812512_m1	Mm00478374_m1	Mm00448463_m1	Mm00441278_m1	Mm00441295_m1	Mm00448744_m1	Mm00489637_m1	Mm00484741_m1	Mm00782550_s1	Mm00850544_g1	Mm00439518_m1	Mm00456961_m1	Mm00448890_m1	Mm01160477_m1	Mm00450960_m1	Mm00441941_m1	Mm00441724_m1	Mm00443258_m1	Mm00437136_m1	Mm00441895_m1	Mm00441911_m1	Mm00438864_m1	Mm00449197_m1	Mm00437304_m1
			Mm00607939_s1	Mm00431727_g1	Mm00437762_m1	Mm00432050_m1	Mm00477631_m1	Mm00437783_m1	Mm00437858_m1	Mm00839967_g1	Mm00441242_m1	Mm00441258_m1	Hs99999901_s1	Mm01302428_m1	Mm99999051_gH	Mm00438271_m1	Mm00432608_m1	Mm00515420_m1	Mm00483137_m1	Mm00519283_m1	Mm00483146_m1	Mm00599683_m1	Mm00442754_m1	Mm00839636_g1	Mm00711660_m1	Mm00444543_m1
			Mm01182107_g1	Mm00801606_m1	Mm00432688_m1	Mm00438328_m1	Mm00438334_m1	Mm00486849_m1	Mm00445235_m1	Mm00444662_m1	Mm00438259_m1	Mm00487224_m1	Mm00484152_m1	Mm01187091_m1	Mm00438656_m1	Mm00433237_m1	Mm01256734_m1	Mm00446953_m1	Mm00442834_m1	Mm00772352_m1	Mm00439221_m1	Mm00516004_m1	Mm00446968_m1	Mm00497600_m1	Mm00801778_m1	Mm00833995_m1
			Mm00439616_m1	Mm00434165_m1	Mm01288992_m1	Mm00434204_m1	Mm00434210_m1	Mm00439619_m1	Mm00434225_m1	Mm00439620_m1	Mm00434228_m1	Mm00434256_m1	Mm00434261_m1	Mm00439631_m1	Mm00445259_m1	Mm00439646_m1	Mm00446190_m1	Mm00434291_m1	Mm00434305_m1	Mm99999915_g1	Mm01328172_g1	Mm00440227_m1	Mm00476361_m1	Mm00479807_m1	Mm00440485_m1	Mm00435617_m1
			Mm00812512_m1	Mm00478374_m1	Mm00448463_m1	Mm00441278_m1	Mm00441295_m1	Mm00448744_m1	Mm00489637_m1	Mm00484741_m1	Mm00782550_s1	Mm00850544_g1	Mm00439518_m1	Mm00456961_m1	Mm00448890_m1	Mm01160477_m1	Mm00450960_m1	Mm00441941_m1	Mm00441724_m1	Mm00443258_m1	Mm00437136_m1	Mm00441895_m1	Mm00441911_m1	Mm00438864_m1	Mm00449197_m1	Mm00437304_m1
	Gene Symbols
			Actb	Agtr2	B2m	Bax	Bcl2	Bcl2l1	C3	Ccl19	Ccl2	Ccl3	18S	Ccl5	Ccr2	Ccr4	Ccr7	Cd19	Cd28	Cd34	Cd38	Cd3e	Cd4	Cd68	Cd80	Cd86
			Cd8a	Col4a5	Csf1	Csf2	Csf3	Ctla4	Cxcl10	Cxcl11	Cxcr3	Cyp1a2	Cyp7a1	Ece1	Edn1	Fas	Fn1	Gusb	Gzmb	H2-Ea	H2-Eb1	Hmox1	Hprt1	Icos	Ifng	Ikbkb
			Il10	Il12a	Il12b	Il13	Il15	Il17	Il18	Il1a	Il1b	Il2	Il2ra	Il3	Il4	Il5	Il6	Il7	Il9	Gapdh	Lrp2	Lta	Nfkb1	Nfkb2	Nos2	Pgk1
			Prf1	Ptgs2	Ptprc	Sele	Selp	Ski	Smad3	Smad7	Socs1	Socs2	Stat1	Stat3	Stat4	Stat6	Tbx21	Tfrc	Tgfb1	Tnf	Tnfrsf18	Cd40	Cd40lg	Fasl	Vcam1	Vegfa
			Actb	Agtr2	B2m	Bax	Bcl2	Bcl2l1	C3	Ccl19	Ccl2	Ccl3	18S	Ccl5	Ccr2	Ccr4	Ccr7	Cd19	Cd28	Cd34	Cd38	Cd3e	Cd4	Cd68	Cd80	Cd86
			Cd8a	Col4a5	Csf1	Csf2	Csf3	Ctla4	Cxcl10	Cxcl11	Cxcr3	Cyp1a2	Cyp7a1	Ece1	Edn1	Fas	Fn1	Gusb	Gzmb	H2-Ea	H2-Eb1	Hmox1	Hprt1	Icos	Ifng	Ikbkb
			Il10	Il12a	Il12b	Il13	Il15	Il17	Il18	Il1a	Il1b	Il2	Il2ra	Il3	Il4	Il5	Il6	Il7	Il9	Gapdh	Lrp2	Lta	Nfkb1	Nfkb2	Nos2	Pgk1
			Prf1	Ptgs2	Ptprc	Sele	Selp	Ski	Smad3	Smad7	Socs1	Socs2	Stat1	Stat3	Stat4	Stat6	Tbx21	Tfrc	Tgfb1	Tnf	Tnfrsf18	Cd40	Cd40lg	Fasl	Vcam1	Vegfa
			Actb	Agtr2	B2m	Bax	Bcl2	Bcl2l1	C3	Ccl19	Ccl2	Ccl3	18S	Ccl5	Ccr2	Ccr4	Ccr7	Cd19	Cd28	Cd34	Cd38	Cd3e	Cd4	Cd68	Cd80	Cd86
			Cd8a	Col4a5	Csf1	Csf2	Csf3	Ctla4	Cxcl10	Cxcl11	Cxcr3	Cyp1a2	Cyp7a1	Ece1	Edn1	Fas	Fn1	Gusb	Gzmb	H2-Ea	H2-Eb1	Hmox1	Hprt1	Icos	Ifng	Ikbkb
			Il10	Il12a	Il12b	Il13	Il15	Il17	Il18	Il1a	Il1b	Il2	Il2ra	Il3	Il4	Il5	Il6	Il7	Il9	Gapdh	Lrp2	Lta	Nfkb1	Nfkb2	Nos2	Pgk1
			Prf1	Ptgs2	Ptprc	Sele	Selp	Ski	Smad3	Smad7	Socs1	Socs2	Stat1	Stat3	Stat4	Stat6	Tbx21	Tfrc	Tgfb1	Tnf	Tnfrsf18	Cd40	Cd40lg	Fasl	Vcam1	Vegfa
			Actb	Agtr2	B2m	Bax	Bcl2	Bcl2l1	C3	Ccl19	Ccl2	Ccl3	18S	Ccl5	Ccr2	Ccr4	Ccr7	Cd19	Cd28	Cd34	Cd38	Cd3e	Cd4	Cd68	Cd80	Cd86
			Cd8a	Col4a5	Csf1	Csf2	Csf3	Ctla4	Cxcl10	Cxcl11	Cxcr3	Cyp1a2	Cyp7a1	Ece1	Edn1	Fas	Fn1	Gusb	Gzmb	H2-Ea	H2-Eb1	Hmox1	Hprt1	Icos	Ifng	Ikbkb
			Il10	Il12a	Il12b	Il13	Il15	Il17	Il18	Il1a	Il1b	Il2	Il2ra	Il3	Il4	Il5	Il6	Il7	Il9	Gapdh	Lrp2	Lta	Nfkb1	Nfkb2	Nos2	Pgk1
			Prf1	Ptgs2	Ptprc	Sele	Selp	Ski	Smad3	Smad7	Socs1	Socs2	Stat1	Stat3	Stat4	Stat6	Tbx21	Tfrc	Tgfb1	Tnf	Tnfrsf18	Cd40	Cd40lg	Fasl	Vcam1	Vegfa
Doc P/N 4373761 Rev B
